# Supplementary material for: Identification of NRF2 Activation as a Prognostic Biomarker in T-Cell Acute Lymphoblastic Leukaemia
Source: Int J Mol Sci. 2023 Jun 19;24(12):10350. doi: 10.3390/ijms241210350 (PMC10299336; doi:10.3390/ijms241210350)
Supplement: Supplementary file 1 [file ijms-24-10350-s001.zip]

Archive with 1 entries (1 files):
- Supplementary Data_R_MVM.pdf
